# Supplementary material for: An acquired mechanism of antifungal drug resistance simultaneously enables Candida albicans to escape from intrinsic host defenses
Source: PLoS Pathog. 2017 Sep 27;13(9):e1006655. doi: 10.1371/journal.ppat.1006655 (PMC5633205; doi:10.1371/journal.ppat.1006655)
Supplement: S1 Table — (XLSX) [file ppat.1006655.s006.xlsx]

## Sheet: Table S1
Table S1. C. albicans strains used in this study
Strain	Parent	Relevant genotype or characteristics a	Reference
SC5314		Wild-type reference strain	[1]
S2UI1	SC5314	ura3∆::imm434/ura3∆::imm434 ACT1/act1::FRT-MPAR-FRT sap2-1::URA3/SAP2-2	[2]
Strains expressing artificially activated MRR1, MRR2, WAR1, and ZCF35 in a wild-type background
SCMRR1GAD1A and -B	SC5314	ADH1/adh1::PADH1-MRR1-GAL4AD-HA-caSAT1	[3]
SCZCF34GAD1A and -B	SC5314	ADH1/adh1::PADH1-MRR2-GAL4AD-HA-caSAT1	[3]
SCWAR1GAD1A and -B	SC5314	ADH1/adh1::PADH1-WAR1-GAL4AD-HA-caSAT1	[3]
SCZCF35GAD1A and -B	SC5314	ADH1/adh1::PADH1-ZCF35-GAL4AD-HA-caSAT1	[3]
PFLU1-GFP reporter strains
SCFLU1G1A and ‑B	SC5314	FLU1/flu1::PFLU1-GFP-SAT1-FLIP	this study
SCFLU1G2A	SCFLU1G1A	FLU1/flu1::PFLU1-GFP-FRT	this study
SCFLU1G2B	SCFLU1G1B	FLU1/flu1::PFLU1-GFP-FRT	this study
Strains expressing artificially activated MRR1, MRR2, WAR1, and ZCF35 in PFLU1-GFP reporter strains
SCFLU1G2-MRR1GAD1A	SCFLU1G2A	FLU1/flu1::PFLU1-GFP-FRT ADH1/adh1::PADH1-MRR1-GAL4AD-HA-caSAT1	this study
SCFLU1G2-MRR1GAD1B	SCFLU1G2B	FLU1/flu1::PFLU1-GFP-FRT ADH1/adh1::PADH1-MRR1-GAL4AD-HA-caSAT1	this study
SCFLU1G2-MRR2GAD1A	SCFLU1G2A	FLU1/flu1::PFLU1-GFP-FRT ADH1/adh1::PADH1-MRR2-GAL4AD-HA-caSAT1	this study
SCFLU1G2-MRR2GAD1B	SCFLU1G2B	FLU1/flu1::PFLU1-GFP-FRT ADH1/adh1::PADH1-MRR2-GAL4AD-HA-caSAT1	this study
SCFLU1G2-WAR1GAD1A	SCFLU1G2A	FLU1/flu1::PFLU1-GFP-FRT ADH1/adh1::PADH1-WAR1-GAL4AD-HA-caSAT1	this study
SCFLU1G2-WAR1GAD1B	SCFLU1G2B	FLU1/flu1::PFLU1-GFP-FRT ADH1/adh1::PADH1-WAR1-GAL4AD-HA-caSAT1	this study
SCFLU1G2-ZCF35GAD1A	SCFLU1G2A	FLU1/flu1::PFLU1-GFP-FRT ADH1/adh1::PADH1-ZCF35-GAL4AD-HA-caSAT1	this study
SCFLU1G2-ZCF35GAD1B	SCFLU1G2B	FLU1/flu1::PFLU1-GFP-FRT ADH1/adh1::PADH1-ZCF35-GAL4AD-HA-caSAT1	this study
flu1D mutants and complemented strains
SCFLU1M1A and ‑B	SC5314	FLU1/flu1D::SAT1-FLIP	this study
SCFLU1M2A	SCFLU1M1A	FLU1/flu1D::FRT	this study
SCFLU1M2B	SCFLU1M1B	FLU1/flu1D::FRT	this study
SCFLU1M3A	SCFLU1M2A	flu1D::SAT1-FLIP/ flu1D::FRT	this study
SCFLU1M3B	SCFLU1M2B	flu1D::SAT1-FLIP/ flu1D::FRT	this study
SCFLU1M4A	SCFLU1M3A	flu1D::FRT/ flu1D::FRT	this study
SCFLU1M4B	SCFLU1M3B	flu1D::FRT/ flu1D::FRT	this study
SCFLU1K1A	SCFLU1M4A	flu1D::FRT/FLU1-SAT1-FLIP	this study
SCFLU1K1B	SCFLU1M4B	flu1D::FRT/FLU1-SAT1-FLIP	this study
SCFLU1K2A	SCFLU1K1A	flu1D::FRT/FLU1-FRT	this study
SCFLU1K2B	SCFLU1K1B	flu1D::FRT/FLU1-FRT	this study
Strains expressing artificially activated MRR1, MRR2, WAR1, and ZCF35 in a flu1∆ background
SCDflu1MRR1GAD1A	SCFLU1M4A	flu1D::FRT/flu1D::FRT ADH1/adh1::PADH1-MRR1-GAL4AD-HA-caSAT1	this study
SCDflu1MRR1GAD1B	SCFLU1M4B	flu1D::FRT/flu1D::FRT ADH1/adh1::PADH1-MRR1-GAL4AD-HA-caSAT1	this study
SCDflu1MRR2GAD1A	SCFLU1M4A	flu1D::FRT/flu1D::FRT ADH1/adh1::PADH1-MRR2-GAL4AD-HA-caSAT1	this study
SCDflu1MRR2GAD1B	SCFLU1M4B	flu1D::FRT/flu1D::FRT ADH1/adh1::PADH1-MRR2-GAL4AD-HA-caSAT1	this study
SCDflu1WAR1GAD1A	SCFLU1M4A	flu1D::FRT/flu1D::FRT ADH1/adh1::PADH1-WAR1-GAL4AD-HA-caSAT1	this study
SCDflu1WAR1GAD1B	SCFLU1M4B	flu1D::FRT/flu1D::FRT ADH1/adh1::PADH1-WAR1-GAL4AD-HA-caSAT1	this study
SCDflu1ZCF35GAD1A	SCFLU1M4A	flu1D::FRT/flu1D::FRT ADH1/adh1::PADH1-ZCF35-GAL4AD-HA-caSAT1	this study
SCDflu1ZCF35GAD1B	SCFLU1M4B	flu1D::FRT/flu1D::FRT ADH1/adh1::PADH1-ZCF35-GAL4AD-HA-caSAT1	this study
mrr1D and mrr2D mutants
SCZCF36M4A and ‑B	SC5314	mrr1D::FRT/mrr1D::FRT	[4]
SCZCF34M4A and -B	SC5314	mrr2D::FRT/mrr2D::FRT	[3]
war1D mutants
SCWAR1M1A	SC5314	war1-1D::SAT1-FLIP/WAR1-2	this study
SCWAR1M1B	SC5314	WAR1-1/war1-2∆::SAT1-FLIP	this study
SCWAR1M2A	SCWAR1M1A	war1-1∆::FRT/WAR1-2	this study
SCWAR1M2B	SCWAR1M1B	WAR1-1/war1-2∆::FRT	this study
SCWAR1M3A	SCWAR1M2A	war1-1∆::FRT/war1-2∆::SAT1-FLIP	this study
SCWAR1M3B	SCWAR1M2B	war1-1∆::SAT1-FLIP/war1-2∆::FRT	this study
SCWAR1M4A	SCWAR1M3A	war1-1∆::FRT/war1-2∆::FRT	this study
SCWAR1M4B	SCWAR1M3B	war1-1D::FRT/war1-2D::FRT	this study
zcf35D mutants
SCZCF35M1A and ‑B	SC5314	ZCF35/zcf35D::SAT1-FLIP	this study
SCZCF35M2A	SCZCF35M1A	ZCF35/zcf35D::FRT	this study
SCZCF35M2B	SCZCF35M1B	ZCF35/zcf35D::FRT	this study
SCZCF35M3A	SCZCF35M2A	zcf35D::SAT1-FLIP/zcf35D::FRT	this study
SCZCF35M3B	SCZCF35M2B	zcf35D::SAT1-FLIP/zcf35D::FRT	this study
SCZCF35M4A	SCZCF35M3A	zcf35D::FRT/zcf35D::FRT	this study
SCZCF35M4B	SCZCF35M3B	zcf35D::FRT/zcf35D::FRT	this study
mrr1D, mrr2D, war1∆, and zcf35∆ mutants carrying a PFLU1-GFP reporter fusion
SCMRR1M4FLU1G1A	SCZCF36M4A	mrr1D::FRT/mrr1D::FRT FLU1/flu1::PFLU1-GFP-SAT1-FLIP	this study
SCMRR1M4FLU1G1B	SCZCF36M4B	mrr1D::FRT/mrr1D::FRT FLU1/flu1::PFLU1-GFP-SAT1-FLIP	this study
SCMRR1M4FLU1G2A	SCMRR1M4FLU1G1A	mrr1D::FRT/mrr1D::FRT FLU1/flu1::PFLU1-GFP-FRT	this study
SCMRR1M4FLU1G2B	SCMRR1M4FLU1G1B	mrr1D::FRT/mrr1D::FRT FLU1/flu1::PFLU1-GFP-FRT	this study
SCMRR2M4FLU1G1A	SCZCF34M4A	mrr2D::FRT/mrr2D::FRT FLU1/flu1::PFLU1-GFP-SAT1-FLIP	this study
SCMRR2M4FLU1G1B	SCZCF34M4B	mrr2D::FRT/mrr2D::FRT FLU1/flu1::PFLU1-GFP-SAT1-FLIP	this study
SCMRR2M4FLU1G2A	SCMRR2M4FLU1G1A	mrr2D::FRT/mrr2D::FRT FLU1/flu1::PFLU1-GFP-FRT	this study
SCMRR2M4FLU1G2B	SCMRR2M4FLU1G1B	mrr2D::FRT/mrr2D::FRT FLU1/flu1::PFLU1-GFP-FRT	this study
SCWAR1M4FLU1G1A	SCWAR1M4A	war1D::FRT/war1D::FRT FLU1/flu1::PFLU1-GFP-SAT1-FLIP	this study
SCWAR1M4FLU1G1B	SCWAR1M4B	war1D::FRT/war1D::FRT FLU1/flu1::PFLU1-GFP-SAT1-FLIP	this study
SCWAR1M4FLU1G2A	SCWAR1M4FLU1G1A	war1D::FRT/war1D::FRT FLU1/flu1::PFLU1-GFP-FRT	this study
SCWAR1M4FLU1G2B	SCWAR1M4FLU1G1B	war1D::FRT/war1D::FRT FLU1/flu1::PFLU1-GFP-FRT	this study
SCZCF35M4FLU1G1A	SCZCF35M4A	zcf35D::FRT/zcf35D::FRT FLU1/flu1::PFLU1-GFP-SAT1-FLIP	this study
SCZCF35M4FLU1G1B	SCZCF35M4B	zcf35D::FRT/zcf35D::FRT FLU1/flu1::PFLU1-GFP-SAT1-FLIP	this study
SCZCF35M4FLU1G2A	SCZCF35M4FLU1G1A	zcf35D::FRT/zcf35D::FRT FLU1/flu1::PFLU1-GFP-FRT	this study
SCZCF35M4FLU1G2B	SCZCF35M4FLU1G1B	zcf35D::FRT/zcf35D::FRT FLU1/flu1::PFLU1-GFP-FRT	this study
mdr1D mutants
SCMDR1M1C	SC5314	mdr1-1D::SAT1-FLIP/MDR1-2	this study
SCMDR1M1D	SC5314	MDR1-1/mdr1-2D::SAT1-FLIP	this study
SCMDR1M2C	SCMDR1M1C	mdr1-1D::FRT/MDR1-2	this study
SCMDR1M2D	SCMDR1M1D	MDR1-1/mdr1-2D::FRT	this study
SCMDR1M3C	SCMDR1M2C	mdr1-1D::FRT/mdr1-2D::SAT1-FLIP	this study
SCMDR1M3D	SCMDR1M2D	mdr1-1D::SAT1-FLIP/mdr1-2D::FRT	this study
SCMDR1M4C	SCMDR1M3C	mdr1-1D::FRT/mdr1-2D::FRT	this study
SCMDR1M4D	SCMDR1M3D	mdr1-1D::FRT/mdr1-2D::FRT	this study
tpo2D mutants
SCTPO2M1A and ‑B	SC5314	TPO2/tpo2D::SAT1-FLIP	this study
SCTPO2M2A	SCTPO2M1A	TPO2/tpo2D::FRT	this study
SCTPO2M2B	SCTPO2M1B	TPO2/tpo2D::FRT	this study
SCTPO2M3A	SCTPO2M2A	tpo2D::SAT1-FLIP/tpo2D::FRT	this study
SCTPO2M3B	SCTPO2M2B	tpo2D::SAT1-FLIP/tpo2D::FRT	this study
SCTPO2M4A	SCTPO2M3A	tpo2D::FRT/tpo2D::FRT	this study
SCTPO2M4B	SCTPO2M3B	tpo2D::FRT/tpo2D::FRT	this study
flu1D mdr1D double mutants
SCDflu1MDR1M1A	SCFLU1M4A	flu1D::FRT/flu1D::FRT mdr1-1D::SAT1-FLIP/MDR1-2	this study
SCDflu1MDR1M1B	SCFLU1M4B	flu1D::FRT/flu1D::FRT mdr1-1D::SAT1-FLIP/MDR1-2	this study
SCDflu1MDR1M2A	SCDflu1MDR1M1A	flu1D::FRT/flu1D::FRT mdr1-1D::FRT/MDR1-2	this study
SCDflu1MDR1M2B	SCDflu1MDR1M1B	flu1D::FRT/flu1D::FRT mdr1-1D::FRT/MDR1-2	this study
SCDflu1MDR1M3A	SCDflu1MDR1M2A	flu1D::FRT/flu1D::FRT mdr1-1D::FRT/mdr1-2D::SAT1-FLIP	this study
SCDflu1MDR1M3B	SCDflu1MDR1M2B	flu1D::FRT/flu1D::FRT mdr1-1D::FRT/mdr1-2D::SAT1-FLIP	this study
SCDflu1MDR1M4A	SCDflu1MDR1M3A	flu1D::FRT/flu1D::FRT mdr1-1D::FRT/mdr1-2D::FRT	this study
SCDflu1MDR1M4B	SCDflu1MDR1M3B	flu1D::FRT/flu1D::FRT mdr1-1D::FRT/mdr1-2D::FRT	this study
flu1D mdr1D tpo2D triple mutants
SCDflu1∆mdr1TPO2M1A	SCDflu1MDR1M4A	flu1D::FRT/flu1D::FRT mdr1-1D::FRT/mdr1-2D::FRT TPO2/tpo2D::SAT1-FLIP	this study
SCDflu1∆mdr1TPO2M1B	SCDflu1MDR1M4B	flu1D::FRT/flu1D::FRT mdr1-1D::FRT/mdr1-2D::FRT TPO2/tpo2D::SAT1-FLIP	this study
SCDflu1∆mdr1TPO2M2A	SCDflu1∆mdr1TPO2M1A	flu1D::FRT/flu1D::FRT mdr1-1D::FRT/mdr1-2D::FRT TPO2/tpo2D::FRT	this study
SCDflu1∆mdr1TPO2M2B	SCDflu1∆mdr1TPO2M1B	flu1D::FRT/flu1D::FRT mdr1-1D::FRT/mdr1-2D::FRT TPO2/tpo2D::FRT	this study
SCDflu1∆mdr1TPO2M3A	SCDflu1∆mdr1TPO2M2A	flu1D::FRT/flu1D::FRT mdr1-1D::FRT/mdr1-2D::FRT tpo2D::SAT1-FLIP/tpo2D::FRT	this study
SCDflu1∆mdr1TPO2M3B	SCDflu1∆mdr1TPO2M2B	flu1D::FRT/flu1D::FRT mdr1-1D::FRT/mdr1-2D::FRT tpo2D::SAT1-FLIP/tpo2D::FRT	this study
SCDflu1∆mdr1TPO2M4A	SCDflu1∆mdr1TPO2M3A	flu1D::FRT/flu1D::FRT mdr1-1D::FRT/mdr1-2D::FRT tpo2D::FRT/tpo2D::FRT	this study
SCDflu1∆mdr1TPO2M4B	SCDflu1∆mdr1TPO2M3B	flu1D::FRT/flu1D::FRT mdr1-1D::FRT/mdr1-2D::FRT tpo2D::FRT/tpo2D::FRT	this study
Strains containing gain-of-function mutations in MRR1
SCMRR1R24A and -B	SC5314	MRR1-FRT/MRR1-FRT	[5]
SCMRR1R34A and -B	SC5314	MRR1P683S-FRT/MRR1P683S-FRT	[6]
SCMRR1R41A and -B	SC5314	MRR1/MRR1G997V-SAT1-FLIP	this study
SCMRR1R42A	SCMRR1R41A	MRR1/MRR1G997V-FRT	this study
SCMRR1R42B	SCMRR1R41B	MRR1/MRR1G997V-FRT	this study
SCMRR1R43A	SCMRR1R42A	MRR1G997V-SAT1-FLIP/MRR1G997V-FRT	this study
SCMRR1R43C	SCMRR1R42B	MRR1G997V-SAT1-FLIP/MRR1G997V-FRT	this study
SCMRR1R44A	SCMRR1R43A	MRR1G997V-FRT/MRR1G997V-FRT	this study
SCMRR1R44C	SCMRR1R43C	MRR1G997V-FRT/MRR1G997V-FRT	this study
SCMRR1R51A and -B	SC5314	MRR1/MRR1G878E-SAT1-FLIP	this study
SCMRR1R52A	SCMRR1R51A	MRR1/MRR1G878E-FRT	this study
SCMRR1R52B	SCMRR1R51B	MRR1/MRR1G878E-FRT	this study
SCMRR1R53A	SCMRR1R52A	MRR1G878E-SAT1-FLIP/MRR1G878E-FRT	this study
SCMRR1R53B	SCMRR1R52B	MRR1G878E-SAT1-FLIP/MRR1G878E-FRT	this study
SCMRR1R54A	SCMRR1R53A	MRR1G878E-FRT/MRR1G878E-FRT	this study
SCMRR1R54B	SCMRR1R53B	MRR1G878E-FRT/MRR1G878E-FRT	this study
SCMRR1R61A and -B	SC5314	MRR1/MRR1Q350L-SAT1-FLIP	this study
SCMRR1R62A	SCMRR1R61A	MRR1/MRR1Q350L-FRT	this study
SCMRR1R62B	SCMRR1R61B	MRR1/MRR1Q350L-FRT	this study
SCMRR1R63A	SCMRR1R62A	MRR1Q350L-SAT1-FLIP/MRR1Q350L-FRT	this study
SCMRR1R63B	SCMRR1R62B	MRR1Q350L-SAT1-FLIP/MRR1Q350L-FRT	this study
SCMRR1R64A	SCMRR1R63A	MRR1Q350L-FRT/MRR1Q350L-FRT	this study
SCMRR1R64B	SCMRR1R63B	MRR1Q350L-FRT/MRR1Q350L-FRT	this study
SCMRR1R71A and -B	SC5314	MRR1/MRR1N803D-SAT1-FLIP	this study
SCMRR1R72A	SCMRR1R71A	MRR1/MRR1N803D-FRT	this study
SCMRR1R72B	SCMRR1R71B	MRR1/MRR1N803D-FRT	this study
SCMRR1R73A	SCMRR1R72A	MRR1N803D-SAT1-FLIP/MRR1N803D-FRT	this study
SCMRR1R73B	SCMRR1R72B	MRR1N803D-SAT1-FLIP/MRR1N803D-FRT	this study
SCMRR1R74A	SCMRR1R73A	MRR1N803D-FRT/MRR1N803D-FRT	this study
SCMRR1R74B	SCMRR1R73B	MRR1N803D-FRT/MRR1N803D-FRT	this study
SCMRR1R81A and -B	SC5314	MRR1/MRR1T360I-SAT1-FLIP	this study
SCMRR1R82A	SCMRR1R81A	MRR1/MRR1T360I-FRT	this study
SCMRR1R82B	SCMRR1R81B	MRR1/MRR1T360I-FRT	this study
SCMRR1R83A	SCMRR1R82A	MRR1T360I-SAT1-FLIP/MRR1T360I-FRT	this study
SCMRR1R83B	SCMRR1R82B	MRR1T360I-SAT1-FLIP/MRR1T360I-FRT	this study
SCMRR1R84A	SCMRR1R83A	MRR1T360I-FRT/MRR1T360I-FRT	this study
SCMRR1R84B	SCMRR1R83B	MRR1T360I-FRT/MRR1T360I-FRT	this study
SCMRR1R91A and -B	SC5314	MRR1/MRR1K335N-SAT1-FLIP	this study
SCMRR1R92A	SCMRR1R91A	MRR1/MRR1K335N-FRT	this study
SCMRR1R92B	SCMRR1R91B	MRR1/MRR1K335N-FRT	this study
SCMRR1R93A	SCMRR1R92A	MRR1K335N-SAT1-FLIP/MRR1K335N-FRT	this study
SCMRR1R93B	SCMRR1R92B	MRR1K335N-SAT1-FLIP/MRR1K335N-FRT	this study
SCMRR1R94A	SCMRR1R93A	MRR1K335N-FRT/MRR1K335N-FRT	this study
SCMRR1R94B	SCMRR1R93B	MRR1K335N-FRT/MRR1K335N-FRT	this study
SCMRR1R981A	SCMRR1R92A	MRR1T360I-SAT1-FLIP/MRR1K335N-FRT	this study
SCMRR1R981B	SCMRR1R92B	MRR1T360I-SAT1-FLIP/MRR1K335N-FRT	this study
SCMRR1R982A	SCMRR1R981A	MRR1T360I-FRT/MRR1K335N-FRT	this study
SCMRR1R982B	SCMRR1R981B	MRR1T360I-FRT/MRR1K335N-FRT	this study
SCMRR1R101A and -B	SC5314	MRR1/MRR1T896I-SAT1-FLIP	this study
SCMRR1R102A	SCMRR1R101A	MRR1/MRR1T896I-FRT	this study
SCMRR1R102B	SCMRR1R101B	MRR1/MRR1T896I-FRT	this study
SCMRR1R103A	SCMRR1R102A	MRR1T896I-SAT1-FLIP/MRR1T896I-FRT	this study
SCMRR1R103B	SCMRR1R102B	MRR1T896I-SAT1-FLIP/MRR1T896I-FRT	this study
SCMRR1R104A	SCMRR1R103A	MRR1T896I-FRT/MRR1T896I-FRT	this study
SCMRR1R104B	SCMRR1R103B	MRR1T896I-FRT/MRR1T896I-FRT	this study
Strains containing gain-of-function mutations in MRR1 and a PFLU1-GFP reporter fusion
SCMRR1R24FLU1G1A	SCMRR1R24A	MRR1-FRT/MRR1-FRT FLU1/flu1::PFLU1-GFP-SAT1-FLIP	this study
SCMRR1R24FLU1G1B	SCMRR1R24B	MRR1-FRT/MRR1-FRT FLU1/flu1::PFLU1-GFP-SAT1-FLIP	this study
SCMRR1R24FLU1G2A	SCMRR1R24FLU1G1A	MRR1-FRT/MRR1-FRT FLU1/flu1::PFLU1-GFP-FRT	this study
SCMRR1R24FLU1G2B	SCMRR1R24FLU1G1B	MRR1-FRT/MRR1-FRT FLU1/flu1::PFLU1-GFP-FRT	this study
SCMRR1R34FLU1G1A	SCMRR1R34A	MRR1P683S-FRT/MRR1P683S-FRT FLU1/flu1::PFLU1-GFP-SAT1-FLIP	this study
SCMRR1R34FLU1G1B	SCMRR1R34B	MRR1P683S-FRT/MRR1P683S-FRT FLU1/flu1::PFLU1-GFP-SAT1-FLIP	this study
SCMRR1R34FLU1G2A	SCMRR1R34FLU1G1A	MRR1P683S-FRT/MRR1P683S-FRT FLU1/flu1::PFLU1-GFP-FRT	this study
SCMRR1R34FLU1G2B	SCMRR1R34FLU1G1B	MRR1P683S-FRT/MRR1P683S-FRT FLU1/flu1::PFLU1-GFP-FRT	this study
SCMRR1R44FLU1G1A	SCMRR1R44A	MRR1G997V-FRT/MRR1G997V-FRT FLU1/flu1::PFLU1-GFP-SAT1-FLIP	this study
SCMRR1R44FLU1G1C	SCMRR1R44C	MRR1G997V-FRT/MRR1G997V-FRT FLU1/flu1::PFLU1-GFP-SAT1-FLIP	this study
SCMRR1R44FLU1G2A	SCMRR1R44FLU1G1A	MRR1G997V-FRT/MRR1G997V-FRT FLU1/flu1::PFLU1-GFP-FRT	this study
SCMRR1R44FLU1G2C	SCMRR1R44FLU1G1C	MRR1G997V-FRT/MRR1G997V-FRT FLU1/flu1::PFLU1-GFP-FRT	this study
SCMRR1R54FLU1G1A	SCMRR1R54A	MRR1G878E-FRT/MRR1G878E-FRT FLU1/flu1::PFLU1-GFP-SAT1-FLIP	this study
SCMRR1R54FLU1G1B	SCMRR1R54B	MRR1G878E-FRT/MRR1G878E-FRT FLU1/flu1::PFLU1-GFP-SAT1-FLIP	this study
SCMRR1R54FLU1G2A	SCMRR1R54FLU1G1A	MRR1G878E-FRT/MRR1G878E-FRT FLU1/flu1::PFLU1-GFP-FRT	this study
SCMRR1R54FLU1G2B	SCMRR1R54FLU1G1B	MRR1G878E-FRT/MRR1G878E-FRT FLU1/flu1::PFLU1-GFP-FRT	this study
SCMRR1R64FLU1G1A	SCMRR1R64A	MRR1Q350L-FRT/MRR1Q350L-FRT FLU1/flu1::PFLU1-GFP-SAT1-FLIP	this study
SCMRR1R64FLU1G1B	SCMRR1R64B	MRR1Q350L-FRT/MRR1Q350L-FRT FLU1/flu1::PFLU1-GFP-SAT1-FLIP	this study
SCMRR1R64FLU1G2A	SCMRR1R64FLU1G1A	MRR1Q350L-FRT/MRR1Q350L-FRT FLU1/flu1::PFLU1-GFP-FRT	this study
SCMRR1R64FLU1G2B	SCMRR1R64FLU1G1B	MRR1Q350L-FRT/MRR1Q350L-FRT FLU1/flu1::PFLU1-GFP-FRT	this study
SCMRR1R74FLU1G1A	SCMRR1R74A	MRR1N803D-FRT/MRR1N803D-FRT FLU1/flu1::PFLU1-GFP-SAT1-FLIP	this study
SCMRR1R74FLU1G1B	SCMRR1R74B	MRR1N803D-FRT/MRR1N803D-FRT FLU1/flu1::PFLU1-GFP-SAT1-FLIP	this study
SCMRR1R74FLU1G2A	SCMRR1R74FLU1G1A	MRR1N803D-FRT/MRR1N803D-FRT FLU1/flu1::PFLU1-GFP-FRT	this study
SCMRR1R74FLU1G2B	SCMRR1R74FLU1G1B	MRR1N803D-FRT/MRR1N803D-FRT FLU1/flu1::PFLU1-GFP-FRT	this study
SCMRR1R84FLU1G1A	SCMRR1R84A	MRR1T360I-FRT/MRR1T360I-FRT FLU1/flu1::PFLU1-GFP-SAT1-FLIP	this study
SCMRR1R84FLU1G1B	SCMRR1R84B	MRR1T360I-FRT/MRR1T360I-FRT FLU1/flu1::PFLU1-GFP-SAT1-FLIP	this study
SCMRR1R84FLU1G2A	SCMRR1R84FLU1G1A	MRR1T360I-FRT/MRR1T360I-FRT FLU1/flu1::PFLU1-GFP-FRT	this study
SCMRR1R84FLU1G2B	SCMRR1R84FLU1G1B	MRR1T360I-FRT/MRR1T360I-FRT FLU1/flu1::PFLU1-GFP-FRT	this study
SCMRR1R94FLU1G1A	SCMRR1R94A	MRR1K335N-FRT/MRR1K335N-FRT FLU1/flu1::PFLU1-GFP-SAT1-FLIP	this study
SCMRR1R94FLU1G1B	SCMRR1R94B	MRR1K335N-FRT/MRR1K335N-FRT FLU1/flu1::PFLU1-GFP-SAT1-FLIP	this study
SCMRR1R94FLU1G2A	SCMRR1R94FLU1G1A	MRR1K335N-FRT/MRR1K335N-FRT FLU1/flu1::PFLU1-GFP-FRT	this study
SCMRR1R94FLU1G2B	SCMRR1R94FLU1G1B	MRR1K335N-FRT/MRR1K335N-FRT FLU1/flu1::PFLU1-GFP-FRT	this study
SCMRR1R982FLU1G1A	SCMRR1R982A	MRR1T360I-FRT/MRR1K335N-FRT FLU1/flu1::PFLU1-GFP-SAT1-FLIP	this study
SCMRR1R982FLU1G1B	SCMRR1R982B	MRR1T360I-FRT/MRR1K335N-FRT FLU1/flu1::PFLU1-GFP-SAT1-FLIP	this study
SCMRR1R982FLU1G2A	SCMRR1R982FLU1G1A	MRR1T360I-FRT/MRR1K335N-FRT FLU1/flu1::PFLU1-GFP-FRT	this study
SCMRR1R982FLU1G2B	SCMRR1R982FLU1G1B	MRR1T360I-FRT/MRR1K335N-FRT FLU1/flu1::PFLU1-GFP-FRT	this study
SCMRR1R104FLU1G1A	SCMRR1R104A	MRR1T896I-FRT/MRR1T896I-FRT FLU1/flu1::PFLU1-GFP-SAT1-FLIP	this study
SCMRR1R104FLU1G1B	SCMRR1R104B	MRR1T896I-FRT/MRR1T896I-FRT FLU1/flu1::PFLU1-GFP-SAT1-FLIP	this study
SCMRR1R104FLU1G2A	SCMRR1R104FLU1G1A	MRR1T896I-FRT/MRR1T896I-FRT FLU1/flu1::PFLU1-GFP-FRT	this study
SCMRR1R104FLU1G2B	SCMRR1R104FLU1G1B	MRR1T896I-FRT/MRR1T896I-FRT FLU1/flu1::PFLU1-GFP-FRT	this study
Strains containing the MRR1G997V allele in flu1∆, mdr1∆, tpo2∆, and flu1∆ mdr1∆ tpo2∆ mutants
SCDflu1MRR1R41A	SCFLU1M4A	flu1D::FRT/flu1D::FRT MRR1/MRR1G997V-SAT1-FLIP	this study
SCDflu1MRR1R41B	SCFLU1M4B	flu1D::FRT/flu1D::FRT MRR1/MRR1G997V-SAT1-FLIP	this study
SCDflu1MRR1R42A	SCDflu1MRR1R41A	flu1D::FRT/flu1D::FRT MRR1/MRR1G997V-FRT	this study
SCDflu1MRR1R42B	SCDflu1MRR1R41B	flu1D::FRT/flu1D::FRT MRR1/MRR1G997V-FRT	this study
SCDflu1MRR1R43A	SCDflu1MRR1R42A	flu1D::FRT/flu1D::FRT MRR1G997V-SAT1-FLIP/MRR1G997V-FRT	this study
SCDflu1MRR1R43B	SCDflu1MRR1R42B	flu1D::FRT/flu1D::FRT MRR1G997V-SAT1-FLIP/MRR1G997V-FRT	this study
SCDflu1MRR1R44A	SCDflu1MRR1R43A	flu1D::FRT/flu1D::FRT MRR1G997V-FRT/MRR1G997V-FRT	this study
SCDflu1MRR1R44B	SCDflu1MRR1R43B	flu1D::FRT/flu1D::FRT MRR1G997V-FRT/MRR1G997V-FRT	this study
SCDmdr1MRR1R41C	SCMDR1M4C	mdr1-1D::FRT/mdr1-2D::FRT MRR1/MRR1G997V-SAT1-FLIP	this study
SCDmdr1MRR1R41D	SCMDR1M4D	mdr1-1D::FRT/mdr1-2D::FRT MRR1/MRR1G997V-SAT1-FLIP	this study
SCDmdr1MRR1R42C	SCDmdr1MRR1R41C	mdr1-1D::FRT/mdr1-2D::FRT MRR1/MRR1G997V-FRT	this study
SCDmdr1MRR1R42D	SCDmdr1MRR1R41D	mdr1-1D::FRT/mdr1-2D::FRT MRR1/MRR1G997V-FRT	this study
SCDmdr1MRR1R43C	SCDmdr1MRR1R42C	mdr1-1D::FRT/mdr1-2D::FRT MRR1G997V-SAT1-FLIP/MRR1G997V-FRT	this study
SCDmdr1MRR1R43D	SCDmdr1MRR1R42D	mdr1-1D::FRT/mdr1-2D::FRT MRR1G997V-SAT1-FLIP/MRR1G997V-FRT	this study
SCDmdr1MRR1R44C	SCDmdr1MRR1R43C	mdr1-1D::FRT/mdr1-2D::FRT MRR1G997V-FRT/MRR1G997V-FRT	this study
SCDmdr1MRR1R44D	SCDmdr1MRR1R43D	mdr1-1D::FRT/mdr1-2D::FRT MRR1G997V-FRT/MRR1G997V-FRT	this study
SCDtpo2MRR1R41A	SCTPO2M4A	tpo2D::FRT/tpo2D::FRT MRR1/MRR1G997V-SAT1-FLIP	this study
SCDtpo2MRR1R41B	SCTPO2M4B	tpo2D::FRT/tpo2D::FRT MRR1/MRR1G997V-SAT1-FLIP	this study
SCDtpo2MRR1R42A	SCDtpo2MRR1R41A	tpo2D::FRT/tpo2D::FRT MRR1/MRR1G997V-FRT	this study
SCDtpo2MRR1R42B	SCDtpo2MRR1R41B	tpo2D::FRT/tpo2D::FRT MRR1/MRR1G997V-FRT	this study
SCDtpo2MRR1R43A	SCDtpo2MRR1R42A	tpo2D::FRT/tpo2D::FRT MRR1G997V-SAT1-FLIP/MRR1G997V-FRT	this study
SCDtpo2MRR1R43B	SCDtpo2MRR1R42B	tpo2D::FRT/tpo2D::FRT MRR1G997V-SAT1-FLIP/MRR1G997V-FRT	this study
SCDtpo2MRR1R44A	SCDtpo2MRR1R43A	tpo2D::FRT/tpo2D::FRT MRR1G997V-FRT/MRR1G997V-FRT	this study
SCDtpo2MRR1R44B	SCDtpo2MRR1R43B	tpo2D::FRT/tpo2D::FRT MRR1G997V-FRT/MRR1G997V-FRT	this study
SCDflu1∆mdr1∆tpo2MRR1R41A	SCDflu1∆mdr1TPO2M4A	flu1D::FRT/flu1D::FRT mdr1-1D::FRT/mdr1-2D::FRT tpo2D::FRT/tpo2D::FRT MRR1/MRR1G997V-SAT1-FLIP	this study
SCDflu1∆mdr1∆tpo2MRR1R41B	SCDflu1∆mdr1TPO2M4B	flu1D::FRT/flu1D::FRT mdr1-1D::FRT/mdr1-2D::FRT tpo2D::FRT/tpo2D::FRT MRR1/MRR1G997V-SAT1-FLIP	this study
SCDflu1∆mdr1∆tpo2MRR1R42A	SCDflu1∆mdr1∆tpo2MRR1R41A	flu1D::FRT/flu1D::FRT mdr1-1D::FRT/mdr1-2D::FRT tpo2D::FRT/tpo2D::FRT MRR1/MRR1G997V-FRT	this study
SCDflu1∆mdr1∆tpo2MRR1R42B	SCDflu1∆mdr1∆tpo2MRR1R41B	flu1D::FRT/flu1D::FRT mdr1-1D::FRT/mdr1-2D::FRT tpo2D::FRT/tpo2D::FRT MRR1/MRR1G997V-FRT	this study
SCDflu1∆mdr1∆tpo2MRR1R43A	SCDflu1∆mdr1∆tpo2MRR1R42A	flu1D::FRT/flu1D::FRT mdr1-1D::FRT/mdr1-2D::FRT tpo2D::FRT/tpo2D::FRT MRR1G997V-SAT1-FLIP/MRR1G997V-FRT	this study
SCDflu1∆mdr1∆tpo2MRR1R43B	SCDflu1∆mdr1∆tpo2MRR1R42B	flu1D::FRT/flu1D::FRT mdr1-1D::FRT/mdr1-2D::FRT tpo2D::FRT/tpo2D::FRT MRR1G997V-SAT1-FLIP/MRR1G997V-FRT	this study
SCDflu1∆mdr1∆tpo2MRR1R44A	SCDflu1∆mdr1∆tpo2MRR1R43A	flu1D::FRT/flu1D::FRT mdr1-1D::FRT/mdr1-2D::FRT tpo2D::FRT/tpo2D::FRT MRR1G997V-FRT/MRR1G997V-FRT	this study
SCDflu1∆mdr1∆tpo2MRR1R44B	SCDflu1∆mdr1∆tpo2MRR1R43B	flu1D::FRT/flu1D::FRT mdr1-1D::FRT/mdr1-2D::FRT tpo2D::FRT/tpo2D::FRT MRR1G997V-FRT/MRR1G997V-FRT	this study
Clinical isolates and mrr1∆ mutants
G2		fluconazole-susceptible isolate from patient G, MRR1/MRR1	[7]
G5		fluconazole-resistant isolate from patient G, MRR1G997V/MRR1G997V	[7]
G5MRR1M4A and -B	G5	mrr1D::FRT/mrr1D::FRT	[4]
B3		fluconazole-susceptible isolate from patient B, MRR1/MRR1	[8]
B4		fluconazole-resistant isolate from patient B, MRR1G878E/MRR1G878E	[8]
B4MRR1M4A and -B	B4	mrr1D::FRT/mrr1D::FRT	[9]
DSY2285		fluconazole-susceptible isolate, MRR1/MRR1	[10]
DSY2286		fluconazole-resistant isolate, MRR1T896I/MRR1T896I	[10]
DSY2286MRR1M4A and -B	DSY2286	mrr1D::FRT/mrr1D::FRT	[9]
5833		fluconazole-susceptible isolate from patient II, MRR1/MRR1	[11]
6692		fluconazole-resistant isolate from patient II, MRR1K335N/MRR1T360I	[11]
6692MRR1M4A and -B	6692	mrr1D::FRT/mrr1D::FRT	[9]
1442		fluconazole-susceptible isolate from patient 9, MRR1/MRR1	[12]
2271		fluconazole-resistant isolate from patient 9, MRR1Q350L/MRR1Q350L	[12]
2271MRR1M4A and -B	2271	mrr1D::FRT/mrr1D::FRT	[9]
Clinical isolates and mrr1∆ mutants carrying a PFLU1-GFP reporter fusion
G2FLU1G1A and -B	G2	MRR1/MRR1 FLU1/flu1::PFLU1-GFP-SAT1-FLIP	this study
G2FLU1G2A	G2FLU1G1A	MRR1/MRR1 FLU1/flu1::PFLU1-GFP-FRT	this study
G2FLU1G2B	G2FLU1G1B	MRR1/MRR1 FLU1/flu1::PFLU1-GFP-FRT	this study
G5FLU1G1A and -B	G5	MRR1G997V/MRR1G997V FLU1/flu1::PFLU1-GFP-SAT1-FLIP	this study
G5FLU1G2A	G5FLU1G1A	MRR1G997V/MRR1G997V FLU1/flu1::PFLU1-GFP-FRT	this study
G5FLU1G2B	G5FLU1G1B	MRR1G997V/MRR1G997V FLU1/flu1::PFLU1-GFP-FRT	this study
G5MRR1M4FLU1G1A	G5MRR1M4A	mrr1D::FRT/mrr1D::FRT FLU1/flu1::PFLU1-GFP-SAT1-FLIP	this study
G5MRR1M4FLU1G1B	G5MRR1M4B	mrr1D::FRT/mrr1D::FRT FLU1/flu1::PFLU1-GFP-SAT1-FLIP	this study
G5MRR1M4FLU1G2A	G5MRR1M4FLU1G1A	mrr1D::FRT/mrr1D::FRT FLU1/flu1::PFLU1-GFP-FRT	this study
G5MRR1M4FLU1G2B	G5MRR1M4FLU1G1B	mrr1D::FRT/mrr1D::FRT FLU1/flu1::PFLU1-GFP-FRT	this study
B3FLU1G1A and -B	B3	MRR1/MRR1 FLU1/flu1::PFLU1-GFP-SAT1-FLIP	this study
B3FLU1G2A	B3FLU1G1A	MRR1/MRR1 FLU1/flu1::PFLU1-GFP-FRT	this study
B3FLU1G2B	B3FLU1G1B	MRR1/MRR1 FLU1/flu1::PFLU1-GFP-FRT	this study
B4FLU1G1A and -B	B4	MRR1G878E/MRR1G878E FLU1/flu1::PFLU1-GFP-SAT1-FLIP	this study
B4FLU1G2A	B4FLU1G1A	MRR1G878E/MRR1G878E FLU1/flu1::PFLU1-GFP-FRT	this study
B4FLU1G2B	B4FLU1G1B	MRR1G878E/MRR1G878E FLU1/flu1::PFLU1-GFP-FRT	this study
B4MRR1M4FLU1G1A	B4MRR1M4A	mrr1D::FRT/mrr1D::FRT FLU1/flu1::PFLU1-GFP-SAT1-FLIP	this study
B4MRR1M4FLU1G1B	B4MRR1M4B	mrr1D::FRT/mrr1D::FRT FLU1/flu1::PFLU1-GFP-SAT1-FLIP	this study
B4MRR1M4FLU1G2A	B4MRR1M4FLU1G1A	mrr1D::FRT/mrr1D::FRT FLU1/flu1::PFLU1-GFP-FRT	this study
B4MRR1M4FLU1G2B	B4MRR1M4FLU1G1B	mrr1D::FRT/mrr1D::FRT FLU1/flu1::PFLU1-GFP-FRT	this study
DSY2285FLU1G1A and -B	DSY2285	MRR1/MRR1 FLU1/flu1::PFLU1-GFP-SAT1-FLIP	this study
DSY2285FLU1G2A	DSY2285FLU1G1A	MRR1/MRR1 FLU1/flu1::PFLU1-GFP-FRT	this study
DSY2285FLU1G2B	DSY2285FLU1G1B	MRR1/MRR1 FLU1/flu1::PFLU1-GFP-FRT	this study
DSY2286FLU1G1A and -B	DSY2286	MRR1T896I/MRR1T896I FLU1/flu1::PFLU1-GFP-SAT1-FLIP	this study
DSY2286FLU1G2A	DSY2286FLU1G1A	MRR1T896I/MRR1T896I FLU1/flu1::PFLU1-GFP-FRT	this study
DSY2286FLU1G2B	DSY2286FLU1G1B	MRR1T896I/MRR1T896I FLU1/flu1::PFLU1-GFP-FRT	this study
DSY2286MRR1M4FLU1G1A	DSY2286MRR1M4A	mrr1D::FRT/mrr1D::FRT FLU1/flu1::PFLU1-GFP-SAT1-FLIP	this study
DSY2286MRR1M4FLU1G1B	DSY2286MRR1M4B	mrr1D::FRT/mrr1D::FRT FLU1/flu1::PFLU1-GFP-SAT1-FLIP	this study
DSY2286MRR1M4FLU1G2A	DSY2286MRR1M4FLU1G1A	mrr1D::FRT/mrr1D::FRT FLU1/flu1::PFLU1-GFP-FRT	this study
DSY2286MRR1M4FLU1G2B	DSY2286MRR1M4FLU1G1B	mrr1D::FRT/mrr1D::FRT FLU1/flu1::PFLU1-GFP-FRT	this study
5883FLU1G1A and -B	5883	MRR1/MRR1 FLU1/flu1::PFLU1-GFP-SAT1-FLIP	this study
5883FLU1G2A	5883FLU1G1A	MRR1/MRR1 FLU1/flu1::PFLU1-GFP-FRT	this study
5883FLU1G2B	5883FLU1G1B	MRR1/MRR1 FLU1/flu1::PFLU1-GFP-FRT	this study
6692FLU1G1A and -B	6692	MRR1K335N/MRR1T360I FLU1/flu1::PFLU1-GFP-SAT1-FLIP	this study
6692FLU1G2A	6692FLU1G1A	MRR1K335N/MRR1T360I FLU1/flu1::PFLU1-GFP-FRT	this study
6692FLU1G2B	6692FLU1G1B	MRR1K335N/MRR1T360I FLU1/flu1::PFLU1-GFP-FRT	this study
6692MRR1M4FLU1G1A	6692MRR1M4A	mrr1D::FRT/mrr1D::FRT FLU1/flu1::PFLU1-GFP-SAT1-FLIP	this study
6692MRR1M4FLU1G1B	6692MRR1M4B	mrr1D::FRT/mrr1D::FRT FLU1/flu1::PFLU1-GFP-SAT1-FLIP	this study
6692MRR1M4FLU1G2A	6692MRR1M4FLU1G1A	mrr1D::FRT/mrr1D::FRT FLU1/flu1::PFLU1-GFP-FRT	this study
6692MRR1M4FLU1G2B	6692MRR1M4FLU1G1B	mrr1D::FRT/mrr1D::FRT FLU1/flu1::PFLU1-GFP-FRT	this study
1442FLU1G1A and -B	1442	MRR1/MRR1 FLU1/flu1::PFLU1-GFP-SAT1-FLIP	this study
1442FLU1G2A	1442FLU1G1A	MRR1/MRR1 FLU1/flu1::PFLU1-GFP-FRT	this study
1442FLU1G2B	1442FLU1G1B	MRR1/MRR1 FLU1/flu1::PFLU1-GFP-FRT	this study
2271FLU1G1A and -B	2271	MRR1Q350L/MRR1Q350L FLU1/flu1::PFLU1-GFP-SAT1-FLIP	this study
2271FLU1G2A	2271FLU1G1A	MRR1Q350L/MRR1Q350L FLU1/flu1::PFLU1-GFP-FRT	this study
2271FLU1G2B	2271FLU1G1B	MRR1Q350L/MRR1Q350L FLU1/flu1::PFLU1-GFP-FRT	this study
2271MRR1M4FLU1G1A	2271MRR1M4A	mrr1D::FRT/mrr1D::FRT FLU1/flu1::PFLU1-GFP-SAT1-FLIP	this study
2271MRR1M4FLU1G1B	2271MRR1M4B	mrr1D::FRT/mrr1D::FRT FLU1/flu1::PFLU1-GFP-SAT1-FLIP	this study
2271MRR1M4FLU1G2A	2271MRR1M4FLU1G1A	mrr1D::FRT/mrr1D::FRT FLU1/flu1::PFLU1-GFP-FRT	this study
2271MRR1M4FLU1G2B	2271MRR1M4FLU1G1B	mrr1D::FRT/mrr1D::FRT FLU1/flu1::PFLU1-GFP-FRT	this study
a SAT1-FLIP denotes the SAT1 flipper cassette; FRT is the FLP recombination target sequence, one copy of which remains in the genome after recycling of the SAT1 flipper cassette; caSAT1 is the Candida-adapted SAT1 gene, GAL4AD the GAL4 activation domain, and HA the 3xHA epitope. The two MDR1 alleles in strain SC5314 were distinguished by an XhoI restriction site polymorphism; the allele containin…
References
[1] Gillum AM, Tsay EYH, and Kirsch DR. 1984. Isolation of the Candida albicans gene for orotidine-5'-phosphate decarboxylase by complementation of S. cerevisiae ura3 and Escherichia coli pyrF mutations. Mol Gen Genet 198:179-182.
[2] Staib P, Kretschmar M, Nichterlein T, Köhler G, Michel S, Hof H, Hacker J, and Morschhäuser J. 1999. Host-induced, stage-specific virulence gene activation in Candida albicans during infection. Mol Microbiol 32:533-546.
[3] Schillig R, and Morschhäuser J. 2013. Analysis of a fungus-specific transcription factor family, the Candida albicans zinc cluster proteins, by artificial activation. Mol Microbiol 89:1003-1017.
[4] Morschhäuser J, Barker KS, Liu TT, Blaß-Warmuth J, Homayouni R, and Rogers PD. 2007. The transcription factor Mrr1p controls expression of the MDR1 efflux pump and mediates multidrug resistance in Candida albicans. PLoS Pathog 3:e164.
[5] Sasse C, Dunkel N, Schäfer T, Schneider S, Dierolf F, Ohlsen K, and Morschhäuser J. 2012. The stepwise acquisition of fluconazole resistance mutations causes a gradual loss of fitness in Candida albicans. Mol Microbiol 86:539-556.
[6] Schubert S, Barker KS, Znaidi S, Schneider S, Dierolf F, Dunkel N, Aid M, Boucher G, Rogers PD, Raymond M, and Morschhäuser J. 2011. Regulation of efflux pump expression and drug resistance by the transcription factors Mrr1, Upc2, and Cap1 in Candida albicans. Antimicrob Agents Chemother 55:2212-2223.
[7] Franz R, Kelly SL, Lamb DC, Kelly DE, Ruhnke M, and Morschhäuser J. 1998. Multiple molecular mechanisms contribute to a stepwise development of fluconazole resistance in clinical Candida albicans strains. Antimicrob Agents Chemother 42:3065-3072.
[8] Franz R, Ruhnke M, and Morschhäuser J. 1999. Molecular aspects of fluconazole resistance development in Candida albicans. Mycoses 42:453-458.
[9] Dunkel N, Blaß J, Rogers PD, and Morschhäuser J. 2008. Mutations in the multi-drug resistance regulator MRR1, followed by loss of heterozygosity, are the main cause of MDR1 overexpression in fluconazole-resistant Candida albicans strains. Mol Microbiol 69:827-840.
[10] Calabrese D, Bille J, and Sanglard D. 2000. A novel multidrug efflux transporter gene of the major facilitator superfamily from Candida albicans (FLU1) conferring resistance to fluconazole. Microbiology 146:2743-2754.
[11] Saidane S, Weber S, De Deken X, St-Germain G, and Raymond M. 2006. PDR16-mediated azole resistance in Candida albicans. Mol Microbiol 60:1546-1562.
[12] Lopez-Ribot JL, McAtee RK, Lee LN, Kirkpatrick WR, White TC, Sanglard D, and Patterson TF. 1998. Distinct patterns of gene expression associated with development of fluconazole resistance in serial Candida albicans isolates from human immunodeficiency virus-infected patients with oropharyngeal candidiasis. Antimicrob Agents Chemother 42:2932-2937.
