# Supplementary material for: An acquired mechanism of antifungal drug resistance simultaneously enables Candida albicans to escape from intrinsic host defenses
Source: PLoS Pathog. 2017 Sep 27;13(9):e1006655. doi: 10.1371/journal.ppat.1006655 (PMC5633205; doi:10.1371/journal.ppat.1006655)
Supplement: S2 Table — (XLSX) [file ppat.1006655.s007.xlsx]

## Sheet: Table S2
Table S2. Primers used in this study.
Primer	Sequence a
ACT19	5'-ATATACCGCGGACATTTTATGATGGAATGAATGGG-3'
ACT1_RT	5'-AGTGTGACATGGATGTTAGAAAAGAATTATACGG-3'
ACT2_RT	5‘-ACAGAGTATTTTCTTTCTGGTGGAGCA-3‘
FLU1.01	5'-AACCGAGCTCTCAACCTAACAATTTATATAACA-3'
FLU1.02	5'-ATTGCCGCGGGTATTGTTATTCATTGTTC-3'
FLU1.03	5'-TGGACTCGAGAGGCCAAATACCCATTT-3'
FLU1.04	5'-TGCTGGGCCCATTCAATATGGTGTCAT-3'
FLU1_compleR	5'-TGCTCCGCGGATTCAATATGGTGTCAT-3'
FLU1rev_upstream	5'-GAAAAGTTCTTCTCCCTTACTCATTGTTCTATCAATTTAATAAAAAAG-3'
FLU1forw_GFP	5'-CTTTTTTATTAAATTGATAGAACAATGAGTAAGGGAGAAGAACTTTTC-3'
NB-MDR1-FW	5’-TGGGTGGATTCTTTGCTAGT-3‘
NB-MDR1-RV	5‘-GCATACTTAGATCTTGCTCTCAAC-3‘
TPO2.01	5'-AACCGAGCTCAAAAAATTATACAGCCGAC-3'
TPO2.02	5'-GCAGCCGCGGTTGATAGCTAGGGAAA-3'
TPO2.03	5'TAAGCTCGAGTATGAAGAATTTTTTTTTTT-3'
TPO2.06	5'-ATATGGTACCGGGCCCTTTTTGAACTTTGAATTTTAATTCTTCGACG-3'
TPO2_forN3	5‘-CAAGCGGGTGAAAATGAACT-3'
TPO2_revN3	5‘-CCGTACCCCTCTTGGAAAAT-3'
WAR1.01	5'-ATAAGAGCTCAGCCGTTTCAATGTTCC-3'
WAR1.02	5'-ATATCCGCGGTGGTATTGGTTGTAGTTG-3'
WAR1.03	5'-ATACCTCGAGTCAAGAAAGGAAAGCTAGT-3'
WAR1.04	5'-ATATGGGCCCGTTCTTGAATCTCTCATG-3'
ZCF35‑7	5'-AACAGAGCTCATTCGCTAAACAGAAGCGCA-3'
ZCF35‑8	5'-AAACCCGCGGCGTGGTTTATTCTTTTCCCC -3'
ZCF35‑9	5'-ATATCTCGAGTTATTTGGGCAGACACGTATGA-3'
ZCF35‑10	5'-CATTAGGGCCCGATATCTGATACTGATTTATCCGTC-3'
a Restriction sites introduced into the primers are underlined.
